# Supplementary material for: CLCA2: A Potential Guardian against Premature Senescence and Skin Aging
Source: Biomedicines. 2024 Mar 6;12(3):592. doi: 10.3390/biomedicines12030592 (PMC10968159; doi:10.3390/biomedicines12030592)
Supplement: Supplementary file 1 [file biomedicines-12-00592-s001.zip]

Archive with 1 entries (1 files):
- biomedicines-2898248-supplementary.pdf
